# Supplementary material for: Expression and Purification of Glycosyltransferase DnmS from Streptomyces peucetius ATCC 27952 and Study on Catalytic Characterization of Its Reverse Glycosyltransferase Reaction
Source: Microorganisms. 2023 Mar 16;11(3):762. doi: 10.3390/microorganisms11030762 (PMC10058486; doi:10.3390/microorganisms11030762)
Supplement: Supplementary file 1 [file microorganisms-11-00762-s001.zip]

Archive with 1 entries (1 files):
- microorganisms-2220756-supplementary.pdf
